# Supplementary material for: Microalgae-Based Fluorimetric Bioassays for Studying Interferences on Photosynthesis Induced by Environmentally Relevant Concentrations of the Herbicide Diuron
Source: Biosensors (Basel). 2022 Jan 25;12(2):67. doi: 10.3390/bios12020067 (PMC8869104; doi:10.3390/bios12020067)
Supplement: Supplementary file 1 [file biosensors-12-00067-s001.zip]

Archive with 1 entries (1 files):
- biosensors-1551565-supplementary.pdf
